# Supplementary material for: Embryotoxic Effects of Pesticides in Zebrafish (Danio rerio): Diflubenzuron, Pyriproxyfen, and Its Mixtures
Source: Toxics. 2024 Feb 18;12(2):160. doi: 10.3390/toxics12020160 (PMC10892354; doi:10.3390/toxics12020160)
Supplement: Supplementary file 1 [file toxics-12-00160-s001.zip]

Archive with 1 entries (1 files):
- toxics-2863305-supplementary.pdf
